# Supplementary material for: Exploring the Online Health Information-Seeking Behavior in a Sample of Italian Women: The “SEI Donna” Study
Source: Int J Environ Res Public Health. 2022 Apr 14;19(8):4745. doi: 10.3390/ijerph19084745 (PMC9024845; doi:10.3390/ijerph19084745)
Supplement: Supplementary file 1 [file ijerph-19-04745-s001.zip]

Archive with 2 entries (2 files):
- Supplementary File S1_Cherries Checklist.pdf
- Supplementary File S2_Questionnaire.pdf
